# Supplementary material for: New Phenylglycinamide Derivatives with Hybrid Structure as Candidates for New Broad-Spectrum Anticonvulsants
Source: Cells. 2022 Jun 7;11(12):1862. doi: 10.3390/cells11121862 (PMC9221546; doi:10.3390/cells11121862)
Supplement: Supplementary file 1 [file cells-11-01862-s001.zip]

Archive with 1 entries (1 files):
- cells-1753974-supplementary.pdf
